# Supplementary material for: OH End-Capped Silicone as an Effective Nucleating Agent for Polylactide—A Robotizing Method for Evaluating the Mechanical Characteristics of PLA/Silicone Blends
Source: Polymers (Basel). 2024 Apr 18;16(8):1142. doi: 10.3390/polym16081142 (PMC11053881; doi:10.3390/polym16081142)
Supplement: Supplementary file 1 [file polymers-16-01142-s001.zip]

Archive with 1 entries (1 files):
- polymers-2920540-supplementary.pdf
